# Supplementary material for: Voices From Diversity, Equity, and Inclusion Leaders in Emergency Medicine, Understanding Their Experiences
Source: Acad Emerg Med. 2026 May 14;33:e70322. doi: 10.1111/acem.70322 (PMC13174904; doi:10.1111/acem.70322)
Supplement: Supplementary file 1 — Appendix S1: acem70322‐sup‐0001‐AppendixS1.zip. [file ACEM-33-0-s001.zip]

Archive with 4 entries (4 files):
- acem70322-sup-0001-Supinfo1@Methods_Supplement_Codebook.pdf
- acem70322-sup-0002-Supinfo2@Methods_Supplement_Interview_Guide.pdf
- acem70322-sup-0003-Supinfo3@Supplementary_Index.docx
- acem70322-sup-0004-TableS1@Supplementary Materials_ISSM_COREQ_Checklist.pdf
